# Supplementary material for: Abrupt-mediated control of ninjurins regulates Drosophila sessile haemocyte compartments
Source: Development. 2024 Dec 9;151(23):dev202977. doi: 10.1242/dev.202977 (PMC11664169; doi:10.1242/dev.202977)
Supplement: Table S1. Primer sequences for real-time PCR analysis of adhesion molecules. [file develop-151-202977-TableS1.xlsx]

## Sheet: Sheet1
Table S1: Primer sequences for real-time PCR analysis of adhesion molecules
Gene	Name of Primer	Primer Sequence (5’-3’)
Adenomatous polyposis coli tumor suppressor homolog 2	Apc2-F	TGACACCCACTGAAGAGCAG
	Apc2-R	GTCTGAGCGGATCGTCTCTC
Adherens junction protein p120	p120ctn_F	AGCGCTCGTTGCTGTAGTTT
	p120ctn_R	TCTTGCATGTTCTCCAGCAG
Annexin B11	AnxB11_F	CGTTGGCGTGTTCTTGTATG
	AnxB11_R	GCGCTCCTCTTAAGAATCTCC
APC-like	Apc_F	CATGGTCAGGTTGGACAGTG
	Apc_R	GCCGACGTAACAAACTCCAT
armadillo	arm_F	CCTGGTTACCATAGGCCAGA
	arm_R	TCCACCAGGATGGCTCTAAG
beaten path Ib	beat-Ib_F	ACCCTAAGCCGAGCGTATTT
	beat-Ib_R	CAGCACAGTGAGTCGCATTT
beaten path Ic	beat-Ic_F	ATTGGCAGAGCAAAGTCAGC
	beat-Ic_R	GAGAGATAGCGGCGTACAGG
beaten path IIa	beat-IIa_F	GGCTCCACTGTACTCGGCTA
	beat-IIa _R	GGCATTGGAGCTGCTTACAT
Cadherin 89D	Cad89D_F	AGATCGCGAACAGCGTAGAT
	Cad89D_R	ACTTTGCTAGGTCCCGGTTT
Cadherin 99C	Cad99C_F	ATATCCAGGCGTTGGACAAG
	beat-IIa _R	GTACCCGTCCGCACTGTACT
Cadherin-N	CadN_F	GCAAGTCAGCCAGCTTATCC
	CadN _R	TCGGGATCCGTACGTCTATC
Ced-12	Ced-12 _F	GAGGCACTCGAACAAAGGAC
	Ced-12 _R	CTCCTCCATGGTGGGTATTG
CG10359	CG10359_F	CCATAGCCACTGTCATGGTG
	CG10359_R	GGTTGTTTCGGAGGTTACGA
CG12007	CG12007_F	GCTCTCCGATCAGAAGGTTG
	CG12007_R	GGAGATCCTTGCTGCAACTC
CG4629	CG4629_F	GCGTGACCTTCTTCTTCAGG
	CG4629_R	GATCGAGATGGGACACGAAC
CG6788	CG6788_F	CGCTCTCGATATCCACTTCC
	CG6788_R	CTCATCGCTGGAGTTCACCT
comm2	comm2_F	GAGGTATTCGGCAGCTCGTA
	comm2 _R	AGCTCAGTTGCTTGGCTAGG
commissureless	comm_F	GAGTGTGCCAGCAGTTGTGT
	comm _R	GGTGGTCTCCACTGTTGGAT
Connectin	Con_F	TCAGAATGACACCACCTGGA
	Con _R	CTCAGGTTCTTCAGCGGTTC
Contactin	Cont_F	ACAACTCTCTTCCGGGGACT
	Cont _R	TTGAGAAGGCGTACACAACG
coracle	cora_F	AGCTGAAGGAGGACATCACG
	cora _R	CCGACTGCACCAAGTAGGAT
dachsous	ds_F	CTTGCTCCTCTGCGGTACTC
	ds _R	CCGGTGACCAAGTCTATCGT
Delta	Dl_F	GGCTGAAGCCAAAGCTACAC
	Dl _R	GTGCTCAGGAAAAGGACGAC
Down syndrome cell adhesion molecule 1	Dscam1_F	CCAGAGATCCTCGAGCAGAG
	Dscam1_R	CAACCGCAAACAGAAGGTCT
Enhancer of split m3, helix-loop-helix	HLH-m3_F	CAGGGAGTAGTGGCTGGTGT
	HLH-m3_R	GGTAATCTGATCGGCAGCAT
Fasciclin 1	Fas1_F	CGTCCACGCCATCTACATAC
	Fas1_R	GCCAGCTATTTTGGGAGAAG
Fasciclin 2	Fas2_F	TCGGAAGCTGTACTCCGTCT
	Fas2_R	CCATTCTGGCGTACAGTGTG
Fasciclin 3	Fas3_F	CCCACCGTGTGTGTTTACAA
	Fas3_R	GCAGTGTGTGTTTGGATGCT
frazzled	fra_F	TTACTGTGCGCTTGGATGAG
	fra_R	ACTGACCAGTCGCGATCTCT
G protein γ 1	Gγ1_F	TCCTGCACCGTTCTCTAAGG
	Gγ1_R	ACACGTTTGCGTCCTAATCC
gliolectin	glec_F	GCTGGAATCTAATCGGGATG
	glec _R	TCGTCCTTGAGGTCGGATAC
inflated	inf_F	CAGGGTGGACACATTGAGTG
	inf_R	GCTGCGTGGTCACAAATCTA
Integrin αPS4 subunit	ItgαPS4_F	CGGAGGCGGTGTATCTGTAT
	ItgαPS4_R	ACGGTGATGTTCACCCTTTC
Integrin αPS5 subunit	ItgαPS5_F	ACTTCGGTTACTCCGTGGTG
	ItgαPS5_R	GCACCCACGTCATAGGAATC
Integrin βν subunit	Itgβν _F	CTCGCCGGCAACTACTTAAC
	Itgβν _R	GGACAGCCTGATCACTGGTT
Integrin linked kinase	Ilk_F	CGCGAGATTTTAACGAGGAG
	Ilk_R	AGCAGGCTAAACAGCGAAGA
Lachesin	Lac_F	AACCAGCTCTGAGCGAGAAG
	Lac_R	CGTCTCCAAGAAACCGAAGA
Laminin B2	LanB2_F	GCATTCAGCACCCGAACTAT
	LanB2 _R	CACTCTCCGAGGTCCTCTTG
lectin-24A	lect-24A_F	CAATGCCTACAGCCAGGATT
	lect-24A_R	AGGCTAGGTGACCTCCCATT
Leukocyte-antigen-related-like	Lar_F	TCTGGAGGAGAACACCGAGT
	Lar_R	ATAGGTGCTCGACCCATGTC
MAP kinase activated protein-kinase-2	MAPk-Ak2 _F	ACAGCACCTTGAGGGCATAG
	MAPk-Ak2 _R	CGACTACGTGACCTCGAACA
microtubule star	mts _F	AGGAGTCCAATGTGCAGGAG
	mts _R	GTAGTCGCCCATGAACAGGT
midline fasciclin	mfas_F	AGTCGGTCCAGTCTGATTCG
	mfas_R	CTGGACCTCACCTTCTGCTC
multiple edematous wings	mew_F	CCCTTATTGCAGTCCAGCTC
	mew_R	CCGTCGCAGTTTCCTAGAAC
myospheroid	mys_F	GATCACGGTACATGCGAGTG
	mys_R	GTACCATGACCGGAGCAGAT
Neuroglian	Nrg_F	ATACCCACAACGCTCTGGTC
	Nrg_R	ACCCTCCGGAGTATCGAAGT
Neurotactin	Nrt_F	CCAACGGTACCGAGGAACTA
	Nrt_R	TCCACACTGCACTTGTAGCC
Ninjurin A	NijA_F	TGTTGTGAGCTCGTCTCCAG
	NijA_R	GAGACACCCATACCCGATGT
Notch	N_F	CGGACTCGACTGTGAGAACA
	N_R	GGAACTGAGCCTGAATCTCG
off-track	otk_F	ATGGACGCCATCTACAGAGC
	otk_R	GCGGCTATACTTGTCCTTGC
PAK-kinase	Pak_F	TCAGAACCACAACCAGCATC
	Pak_R	CCTCGTTAGCGGATGAATGT
par-6	par-6_F	CGTCAAGTCTCGGCCATTAT
	par-6_R	AGGTGCCATCCCGTATGTAG
Phosphatidylinositol 5-phosphate 4-kinase	PIP4K_F	GCGCTCCTGATTTTCCAGAC
	PIP4K_R	GGAATATTGCCCCCTTGTGT
Rab1	Rab1_F	GAAATCCACTCCGATTGTGC
	Rab1_R	TGCTGCTTATTGGAGACTCG
Rab18	Rab18_F	TGTGGTAGGCAACAAGATCG
	Rab18_R	AACACATCGCTGACGAACTG
Rho GTPase activating protein at 18B	RhoGAP18B_F	GACTGGTCAGCGTGTGGATA
	RhoGAP18B_R	CTACATCGAACAGCCGGAGT
Rho guanine nucleotide exchange factor 2	RhoGEF2_F	CTGACCAAGATGCTGAACGA
	RhoGEF2_R	CGAAGCTTTTCCTTCTCGTG
Rho guanine nucleotide exchange factor 4	RhoGEF4_F	GGAACATATTGTCCCCGTTG
	RhoGEF4_R	AGTCGCTACTCCGATTCCAA
Rho-like	RhoL_F	CGCCAGTTCGAGTAATCCAC
	RhoL_R	GGACTTGTGTGCCCGTACTT
roundabout	robo_F	TAGAAGACGGAGGTGGGTGT
	robo_R	GCCCTATTCTGACGCATTTG
robo3	robo3_F	GCCTACGCTACCACCAATGT
	robo3_R	CTGGTAGTCATTGCCCTGGT
scab	scb_F	GACGAACGTACCGTGATGTG
	scb_R	CGGCATAGCCGAAATAAGAG
scribbled	scrib_F	GTCTCCGAAAATCGACTGGA
	scrib_R	AGTCTGCTCAGCTTGGCAAT
shotgun	shg_F	GATGACTGGGACTTGGAGGA
	shg_R	TCGGTGACTACGAACGACAG
spire	spir_F	CTGACGCCTAAGGAGCAACT
	spir_R	CTCTGTTGATGACGCTGCTG
Tenascin accessory	Ten-a_F	GCCGATTGTCAACGGTAACT
	Ten-a_R	CCGATTTGTGATCCTGTGTG
Tenascin major	Ten-m_F	TCAAGTGCCTCACTGCTGTC
	Ten-m_R	GACGAAGCCAGAGGAGAGTG
Tousled-like kinase	Tlk_F	CCAGTCAGCGACAACAAGAA
	Tlk_R	CACCTCCCGTATGTGATCCT
Vav ortholog	Vav_F	AACGCGATACACCCCACTAC
	Vav_R	CCCGAGCACAGATACACAGA
Vinculin	Vinc_F	GAGAGCTCAAATCCCTGGTG
	Vinc_R	CTTCACCGCCTGCTCTAATC
